# Supplementary material for: Lactoferrin Prevents Hepatic Injury and Fibrosis via the Inhibition of NF-κB Signaling in a Rat Non-Alcoholic Steatohepatitis Model
Source: Nutrients. 2021 Dec 23;14(1):42. doi: 10.3390/nu14010042 (PMC8746867; doi:10.3390/nu14010042)
Supplement: Supplementary file 1 [file nutrients-14-00042-s001.zip]

Archive with 1 entries (1 files):
- nutrients-1492645-supplementary.pdf
